# Supplementary material for: Murine typhus is a common cause of acute febrile illness in Bandung, Indonesia
Source: PLoS One. 2023 Jul 7;18(7):e0283135. doi: 10.1371/journal.pone.0283135 (PMC10328256; doi:10.1371/journal.pone.0283135)
Supplement: S1 File — (XLSX) [file pone.0283135.s004.xlsx]

## Sheet: Sheet1
CaseID	Age (years)	Gender	Healthcare Institution	Presumed diagnosis enrollment	Antibiotics at adm	Outcome	Duration of Fever	Type of Onset	Type of Fever	Shortness of breath (yes=1, no=0)	Rhinorrhea (yes=1, no=0)	Sore throat (yes=1, no=0)	Cough (yes=1, no=0)	Sputum (yes=1, no=0)	Purulent sputum (yes=1, no=0)	Headache (yes=1, no=0)	Retroorbital pain (yes=1, no=0)	Dysuria (yes=1, no=0)	Polakisuria (yes=1, no=0)	Vomiting (yes=1, no=0)	Abdominal pain (yes=1, no=0)	Low appetite (yes=1, no=0)	Diarrhea (yes=1, no=0)	Nocturnal sweat (yes=1, no=0)	Chill (yes=1, no=0)	Malaise (yes=1, no=0)	Arthralgia (yes=1, no=0)	Location of arthralgia	Myalgia (yes=1, no=0)	Skin rash (yes=1, no=0)	Location of rash	Axillary temperature (Celcius)	Respiratory rate (x/min)	Pulse rate (x/min)	Systolic blood pressure (mmHg)	Diastolic blood pressure (mmHg)	Pulse pressure	Tourniquete test	Jaundice (yes=1, no=0)	Conjunctival suffusion (yes=1, no=0)	Perioral cyanosis (yes=1, no=0)	nose flaring (yes=1, no=0)	Neck lymph node enlargement (yes=1, no=0)	Retraction (yes=1, no=0)	Crackles/Rales (yes=1, no=0)	Skin rash (yes=1, no=0)	Petechiae (yes=1, no=0)	Hepatomegaly (yes=1, no=0)	Splenomegaly (yes=1, no=0)
MT01	41	M	Hosp1	Typhoid fever		No improvement	12	Gradual	Remittent	0	0	0	0	0	0	1	0	0	0	0	0	0	0	0	0	0	0		0	0		39	20	84	120	80	40		1	0	0	0	0	0	0	0	0	0	0
MT02	24	M	Hosp1	Dengue		Recovered	6	Sudden	Remittent	0	0	0	0	0	0	1	1	0	0	1	1	1	1	0	0	1	1	Large joint	1	0		38.8	20	120	100	60	40	1	0	0	0	0	0	0	0	0	0	0	0
MT03	55	F	Hosp1	Leptospirosis		Recovered	7	Gradual	Remittent	0	0	0	0	0	0	1	0	0	0	0	0	1	0	0	0	1	0		0	0		38.1	24	112	100	60	40		0	1	0	0	0	0	0	0	0	1	0
MT04	28	M	Hosp1	Dengue	Ceftriaxon	No Data	8	Sudden	Intermittent	0	0	0	0	0	0	1	0	1	0	1	1	1	0	0	0	0	1	Large joint	0	0		38.1	20	108	110	70	40		0	0	0	0	0	0	0	0	0	0	0
MT05	21	M	Hosp3	Typhoid fever		Recovered	8	Gradual	Intermittent	0	0	0	0	0	0	0	0	0	0	0	0	0	0	0	1	1	1	small joint	0	0		38	20	84	100	70	30		0	0	0	0	0	0	0	0	0	0	0
MT06	34	M	Hosp3	Typhoid fever		Recovered	8	Gradual	Remittent	1	0	1	1	1	0	0	1	0	0	1	1	1	0	1	1	1	1	Large joint	1	0		38.3	20	89	80	60	20		0	0	0	0	0	0	0	0	0	0	0
MT07	55	F	Hosp3	Dengue	Ceftriaxon	Recovered	7	Sudden	Remittent	0	0	0	1	0	0	1	1	0	0	0	1	0	0	0	1	1	1	Large joint	1	0		38.7	20	84	110	70	40		0	0	0	0	0	0	0	0	0	0	0
MT08	32	M	Hosp3	Dengue		Recovered	7	Gradual	Remittent	0	0	1	1	0	0	1	1	0	0	1	1	1	0	0	0	0	1	Large joint	1	0		38.5	20	80	90	60	30		0	0	0	0	0	0	0	0	0	0	0
MT09	51	M	Hosp3	Typhoid fever	Thiamphenicol	Recovered	7	Gradual	Remittent	0	0	0	1	0	0	1	1	0	1	0	1	1	0	1	0	1	1	Large joint	1	0		38	20	88	130	80	50		0	0	0	0	0	0	0	0	0	0	0
MT10	38	M	Hosp3	Dengue	Ceftriaxon	Recovered	1	Gradual	Remittent	0	0	1	0	0	0	1	0	0	0	0	0	0	0	1	0	0	0		0	0		38	20	80	100	70	30		0	0	0	0	0	0	0	0	0	0	0
MT11	35	M	Hosp3	Dengue	Thiamphenicol	Recovered	4	Gradual	Remittent	1	1	0	0	0	0	1	0	0	0	1	1	1	0	0	0	1	1	Large joint	0	0		39.1	20	88	100	70	30		0	0	0	0	0	0	0	0	0	0	0
MT12	53	M	Hosp3	Dengue	Cefotaxime	Recovered	4	Gradual	Continuous	0	1	1	1	0	0	1	0	0	0	0	0	0	1	1	1	1	0		0	0		39.8	24	80	100	70	30		0	0	0	0	0	0	0	0	0	0	0
MT13	41	M	Hosp3	Typhoid fever		Recovered	10	Gradual	Intermittent	0	0	0	1	0	0	1	1	0	0	0	0	1	0	1	1	1	1	Large joint	1	1	generalisata	38.4	22	88	100	70	30		0	0	0	0	0	0	0	1	0	0	0
MT14	21	M	Hosp3	Typhoid fever	Ceftriaxon	Recovered	7	Gradual	Intermittent	0	0	0	1	1	1	1	0	0	0	1	1	1	0	1	1	1	1	Large joint	0	0		38.2	22	98	110	70	40		0	0	0	0	0	0	0	0	0	0	0
MT15	17	M	Hosp2	Leptospirosis	Levofloxacin	Recovered	7	Gradual	Remittent	1	0	0	0	0	0	0	0	0	0	1	1	1	0	1	1	0	1	Large joint	1	1	Face	38	20	80	110	80	30		0	0	0	0	0	0	0	0	0	0	0
MT16	31	F	Hosp1	Leptospirosis	Ceftriaxon	Recovered	7	Sudden	Continuous	0	0	0	0	0	0	1	0	0	0	1	1	0	0	0	1	0	1	Large joint	1	0		39	20	108	150	100	50		0	1	0	0	0	0	0	0	0	0	0
MT17	54	M	Hosp1	Typhoid fever	Ceftriaxon	No Data	5	Sudden	Continuous	0	0	0	0	0	0	0	0	0	0	0	0	0	0	0	1	1	0		0	0		38.5	20	108	90	60	30		0	0	0	0	0	0	0	0	1	1	0
MT18	25	M	Hosp2	Typhoid fever		Recovered	11	Gradual	Remittent	1	0	0	0	0	0	1	0	0	0	1	1	1	1	0	0	1	1	Large joint	1	0		38.5	22	120	140	80	60	0	0	0	0	0	0	0	0	0	0	0	0
MT19	33	F	Hosp2	Dengue	Levofloxacin	No Data	8	Sudden	Remittent	0	0	1	0	0	0	1	1	0	0	0	1	0	0	1	0	1	1	Large joint	1	1	lower extremity	39.5	20	80	120	80	40		0	0	0	0	0	0	0	1	0	0	0
MT20	61	M	Hosp1	Leptospirosis		Recovered with sequelae	7	Sudden	Continuous	0	0	0	0	0	0	1	0	0	0	1	1	0	0	0	0	0	1	Large joint	1	0		38.4	20	76	110	70	40		1	1	0	0	0	0	0	0	0	0	0
MT21	23	M	Hosp2	Dengue		Recovered	8	Gradual	Remittent	0	1	0	0	0	0	1	0	0	0	1	1	1	0	1	1	1	1	Large joint	0	0		38	20	97	100	70	30	0	0	0	0	0	0	0	0	0	0	0	0
MT22	50	F	Hosp2	Dengue	Ceftriaxon	Recovered	1	Gradual	Continuous	1	0	0	0	0	0	1	0	0	0	0	1	1	0	0	1	1	1	Large joint	1	0		37.8	22	115	144	80	64	0	0	0	0	0	0	0	0	0	0	0	0
MT23	22	F	Hosp1	Typhoid fever	Cefotaxime	Recovered	7	Gradual	Remittent	0	0	0	0	0	0	0	0	0	0	0	0	1	0	0	0	0	1	Large joint	0	0		38.5	28	96	100	60	40		0	0	0	0	0	0	0	0	0	0	0
MT24	22	F	Hosp1	Typhoid fever	Ceftriaxon	No Data	7	Gradual	Remittent	0	0	0	0	0	0	1	0	0	0	0	0	0	0	0	0	1	0		1	0		39.5	22	102	110	70	40		0	0	0	0	0	0	0	0	0	0	0
MT25	51	F	Hosp1	Typhoid fever		No Data	13	Sudden	Continuous	0	0	0	0	0	0	1	0	0	0	1	1	1	1	0	0	1	1	Large joint	1	0		39.8	20	88	110	70	40		0	0	0	0	0	0	0	0	0	0	0
MT26	19	M	Hosp1	Leptospirosis	Ceftriaxon	Recovered	4	Gradual	Continuous	0	0	0	0	0	0	1	0	0	0	1	1	1	0	0	0	1	0		0	0		38.5	22	108	100	60	40		0	0	0	0	0	0	0	0	0	0	0
[truncated: 18 more columns]
